# Supplementary material for: Antitumor Immunity Exerted by Natural Killer and Natural Killer T Cells in the Liver
Source: J Clin Med. 2023 Jan 21;12(3):866. doi: 10.3390/jcm12030866 (PMC9917438; doi:10.3390/jcm12030866)
Supplement: Supplementary file 1 [file jcm-12-00866-s001.zip]

Archive with 1 entries (1 files):
- jcm-2081890-supplementary.pdf
